# Supplementary material for: The Rtf1/Prf1-dependent histone modification axis counteracts multi-drug resistance in fission yeast
Source: Life Sci Alliance. 2024 Mar 21;7(6):e202302494. doi: 10.26508/lsa.202302494 (PMC10958104; doi:10.26508/lsa.202302494)
Supplement: Supplementary file 2 [file LSA-2023-02494_TableS2.xlsx]

## Sheet: Sheet1
Table S2. MRM transitions and retention time windows for dNTP standards.
dNTP	Retention time (min)	Precursor ion (m/z)	Product ion (m/z)	Product ion (m/z)	Product ion (m/z)	Product ion (m/z)
dATP	6.4	492	135.9	118.8	80.9	52.9
dCTP	5.4	486	111.9	94.8	80.9	52.9
dGTP	6.2	508	151.8	134.8	109.8	80.9
dTTP	5.8	500	482.7	80.9	52.9
dUTP	5.6	486	468.7	80.9	52.9
